# Supplementary material for: Data in support of quantitative proteomics to identify potential virulence regulators in Paracoccidioides brasiliensis isolates
Source: Data Brief. 2015 Sep 9;5:155–60. doi: 10.1016/j.dib.2015.09.001 (PMC4588363; doi:10.1016/j.dib.2015.09.001)
Supplement: Supplementary file 1 — Supplementary material [file mmc1.zip]

Archive with 6 entries (6 files):
- coi_disclosure_Wagner_Luiz_Batista.pdf
- coi_disclosure_Alexandre_Tashima.pdf
- coi_disclosure_Alison_Felipe_Chaves.pdf
- coi_disclosure_Andre_Zelanis.pdf
- coi_disclosure_Daniele_Castilho.pdf
- coi_disclosure_Patricia_Xander.pdf
